# Supplementary material for: Effect of hypoxia on the retina and superior colliculus of neonatal pigs
Source: PLoS One. 2017 Apr 13;12(4):e0175301. doi: 10.1371/journal.pone.0175301 (PMC5391064; doi:10.1371/journal.pone.0175301)
Supplement: S1 File — File that contains the individual-level data points behind means, and variance measures presented in the results, tables, and figures. (XLSX) [file pone.0175301.s002.xlsx]

## Sheet: RGC Quantification
RGC Quantification in the Retina
RGCs/mm2
	Dorsal Center	Ventral Center	Dorsal Periphery	Ventral Periphery
Control 1	3076.51	872.254	1138.26	602.562
Control 2	1891.33	1829.61	1243.47	1084.24
Control 3	810.193	1016.82	1049.44	416.87
Control 4	1454.19	541.01	885.94	399.402
Mean	1808.06	1064.92	1079.28	625.768
Standard deviation	955.136	547.315	151.335	319.173
Standard error	477.568	273.658	75.6675	159.587
	Dorsal Center	Ventral Center	Dorsal Periphery	Ventral Periphery
Hypoxia 1	2113.55	2199.97	1138.26	1194.55
Hypoxia 2	4009.83	646.906	829.619	348.725
Hypoxia 3	550.611	328.391	474.068	283.947
Hypoxia 4	898.75	597.52	303.699	854.31
Mean	1893.19	943.197	686.411	670.383
Standard deviation	1562.07	849.461	372.484	432.58
Standard error	781.033	424.731	186.242	216.29
	Dorsal Center	Ventral Center	Dorsal Periphery	Ventral Periphery
p value T test	0.928938	0.81764	0.0984704	0.873625
p value U Mann Whitney	1	0.11	0.564	0.773

## Sheet: Caspase-3 Quantification Retina
Activated Caspase-3-positive cell quantification in the Retina
Nº caspase-3 positive cells/100um
Control 1	28
Control 2	37.5
Control 3	40
Control 4	30
Mean	33.875
Standard deviation	5.77891
Standard error	2.88946
Hypoxia 1	24
Hypoxia 2	40
Hypoxia 3	44.2857
Hypoxia 4	42.8571
Hypoxia 5	37.1429
Mean	37.6571
Standard deviation	8.11247
Standard error	3.62801
p value T test	0.459586
p value U Mann Whitney	0.389

## Sheet: Caspase-3 Quantification SC
Activated Caspase-3-positive cell quantification in the Superior Colliculus
Nº caspase-3 positive cells/mm2
	Average of SC	Superficial SC
Control 1	273.333	606
Control 2	245.333	528.667
Control 3	244.667	695.333
Control 4	253.333
Control 5	280
Control 6	319.333
Control 7	286.667
Control 8	243.333
Control 9	290
Control 10	371.333
Control 11	329.333
Control 12	214
Mean	279.222	610
Standard deviation	44.0723	12.5108
Standard error	12.7226	7.22311
	Average of SC	Superficial SC
Hipoxia 1	444	929.333
Hipoxia 2	434	968
Hipoxia 3	320.667	974.667
Hipoxia 4	282.667
Hipoxia 5	294.667
Hipoxia 6	462.667
Hipoxia 7	450.667
Mean	384.19	957.333
Standard deviation	80.615	3.67151
Standard error	30.4696	2.11975
	Average of SC	Superficial SC
p value T test	0.0127292	0.00228721
p value U Mann Whitney	0.007	0.049

## Sheet: Astrocyte Morphometry SC
Astrocyte Morphometry in the Superior Colliculus
Percentage of area occupied by astrocytes
Control 1	4.34
Control 2	3.636
Control 3	3.61067
Control 4	4.93867
Control 5	5.89533
Control 6	3.036
Control 7	2.80533
Control 8	3.21133
Control 9	7.29133
Control 10	1.92867
Mean	4.06933
Standard deviation	1.59606
Standard error	0.50472
Hipoxia 1	17.138
Hipoxia 2	13.9887
Hipoxia 3	21.022
Hipoxia 4	25.0193
Hipoxia 5	11.5807
Mean	17.7497
Standard deviation	5.38823
Standard error	2.40969
p value T test	0.004
p value U Mann Whitney	0.002
